# Supplementary material for: Exploring Blood Flow Restriction Exercise Protocols for Elderly Populations: A Scoping Review of Cuff Pressure, Frequency, and Duration for Muscle Strength, Hypertrophy, and Functional Abilities Outcomes
Source: J Clin Med. 2025 Jun 12;14(12):4185. doi: 10.3390/jcm14124185 (PMC12193843; doi:10.3390/jcm14124185)
Supplement: Supplementary file 1 [file jcm-14-04185-s001.zip]

Archive with 1 entries (1 files):
- jcm-3667946-supplementary.pdf
